# Supplementary material for: Meta-Analysis and Systematic Review of Phenotypic and Genotypic Antimicrobial Resistance and Virulence Factors in Vibrio parahaemolyticus Isolated from Shrimp
Source: Antibiotics (Basel). 2024 Apr 17;13(4):370. doi: 10.3390/antibiotics13040370 (PMC11047358; doi:10.3390/antibiotics13040370)
Supplement: Supplementary file 1 [file antibiotics-13-00370-s001.zip]

Archive with 1 entries (1 files):
- antibiotics-2908102-supplementary.pdf
